# Supplementary material for: Experiences of Women Who Opt for a Planned Home Birth After a Previous Hospital Birth: A Qualitative Study
Source: Nurs Rep. 2026 Apr 21;16(4):147. doi: 10.3390/nursrep16040147 (PMC13118726; doi:10.3390/nursrep16040147)
Supplement: Supplementary file 1 [file nursrep-16-00147-s001.zip]

Archive with 1 entries (1 files):
- nursrep-4224185-supplementary.pdf
